# Supplementary material for: Profiling of the transcriptional response to all-trans retinoic acid in breast cancer cells reveals RARE-independent mechanisms of gene expression
Source: Sci Rep. 2017 Nov 30;7:16684. doi: 10.1038/s41598-017-16687-6 (PMC5709375; doi:10.1038/s41598-017-16687-6)
Supplement: Supplementary file 2 — File 1 [file 41598_2017_16687_MOESM2_ESM.xlsx]

## Sheet: 231 atRA up
Probe	Gene	logFC	P.Value
16681827	DHRS3	3.64425	8.03e-23
16938407	RARB	2.33798	6.58e-21
16988228	ARL14EPL	1.96044	1.94e-09
16903484	LOC105373682	1.40608	2.58e-06
16732985	SLC37A2	1.26803	1.25e-05
16740412	LTBP3	1.21946	4.46e-13
17099076	PTGES	1.21353	7.14e-06
16689384	GBP4	1.15949	0.00372864
16661862	TINAGL1	1.13301	5.07e-09
16726081	RARRES3	1.13036	5.66e-05
16769865	USP30-AS1	1.09464	3.49e-05
16679799	OR2T4	1.04206	0.00385786
16675924	ELF3	1.00524	4.08e-06
16924268	NRIP1	0.993262	1.08e-14
16706610	LINC00857	0.964168	1.09e-08
16917963	CST2	0.947836	0.00834144
16859795	GDF15	0.936354	3.02e-08
16859800	MIR3189	0.880716	0.00491128
17011804	LOC105377949	0.857374	0.00553254
16839683	OR3A2	0.825074	0.000887389
16751491	KRT7	0.824514	2.36e-05
16781583	EDDM3A	0.822371	0.000773013
16889879	NRP2	0.804895	1.01e-06
17017147	HLA-B	0.803312	0.000280934
16722405	OR7E14P	0.80214	1.52e-07
16975737	CNGA1	0.795846	0.000593565
16912362	ID1	0.779643	0.00057458
16665254	LINC01358	0.768274	0.00328148
16717272	LOXL4	0.761564	0.00115548

## Sheet: 231 atRA down
Probe	Gene	logFC	P.Value
17058083	ZNF733P	-1.31189	0.00221459
16724995	OR1S1	-1.09193	0.00197019
16735317	OR5P2	-1.0074	0.0031765
17117966	POM121L1P	-0.979492	0.000179452
17105937	MIR548AN	-0.87428	0.00446003
17118039	LOC100507209	-0.864229	0.00234012
16900030	FABP1	-0.824399	0.000309288
16891812	LOC105373920	-0.80269	0.000273922

## Sheet: 468 atRA up
Probe	Gene	logFC	P.Value
16819794	CDH5	2.67042	5.4797e-18
16978251	ADH1C	2.22549	2.20793e-13
16960304	CP	2.1999	2.46922e-12
16693286	TCHHL1	2.10032	7.84616e-12
16978976	CFI	2.08934	2.0048e-10
16846218	HOXB2	1.97859	5.72536e-08
16681827	DHRS3	1.91987	3.81466e-14
16765080	KRT4	1.86729	1.09996e-10
16811583	STRA6	1.79162	1.00454e-14
16686734	CYP4Z2P	1.77787	5.52943e-06
16687729	LOC101929929	1.77078	4.56469e-09
16961616	TNFSF10	1.74451	1.69148e-06
16664406	CYP4Z1	1.69451	9.48858e-06
16953321	SPINK8	1.67473	1.68895e-08
17099076	PTGES	1.64923	2.36288e-08
16731773	TMPRSS4	1.57642	3.40266e-12
16688332	DIRAS3	1.56747	1.69486e-07
16755826	SPIC	1.55783	2.77956e-06
16854425	CHST9	1.52557	2.33845e-10
16972993	TLR3	1.5172	3.50766e-07
16704865	MSMB	1.50707	2.26768e-06
16862375	CYP2B7P	1.50283	0.000853731
16947045	AADAC	1.47746	7.74173e-05
16781591	RNASE6	1.47231	5.8233e-10
16744240	COLCA1	1.43729	1.52234e-06
16667530	PALMD	1.42958	6.69093e-05
16860992	CD22	1.41077	7.68372e-11
16780271	ABCC4	1.36149	3.10707e-11
17050154	PRKAR2B	1.35974	1.4783e-14
16675323	RGS2	1.35478	2.19169e-09
16992240	GABRP	1.35355	2.7167e-08
17047918	CROT	1.34499	7.50411e-11
16850464	CLUL1	1.34469	1.33521e-10
16664388	CYP4X1	1.34421	1.35455e-05
17016799	TRIM31	1.33216	6.1313e-11
16761830	ERP27	1.31556	0.0001048
16821367	HSD17B2	1.3036	2.31165e-10
16792181	FOXA1	1.29911	4.8846e-12
16692834	CTSS	1.29842	4.79778e-05
16983848	RAI14	1.28028	8.87824e-15
16872796	CXCL17	1.27402	5.84214e-06
16709405	PLEKHS1	1.2644	2.26249e-08
16801880	LOC102723344	1.25775	7.93496e-06
16685295	CSF3R	1.25302	8.76597e-09
16731003	C11orf53	1.22125	8.11342e-11
17102566	SYTL5	1.16816	2.00118e-08
16762470	BHLHE41	1.14911	1.23119e-10
16707541	CYP26A1	1.14048	1.3266e-07
16731010	COLCA2	1.12762	2.41263e-05
17114192	FRMD7	1.11449	3.16213e-06
17059788	HEPACAM2	1.11283	1.74856e-05
17097643	TNFSF15	1.11219	6.08596e-05
16988477	SNCAIP	1.11019	6.85213e-08
17106398	SLC6A14	1.10946	0.000150553
16998850	EPB41L4A	1.10786	1.07523e-06
17105332	SRPX2	1.09366	5.46105e-10
16903484	LOC105373682	1.08361	0.000123943
16986632	CMYA5	1.0709	2.48765e-06
16773493	RASL11A	1.06868	2.29159e-07
16781893	YME1L1	1.0672	0.00158006
16867915	INSR	1.05971	5.28037e-10
16673698	FMO6P	1.05482	0.000503271
17052528	MGAM2	1.0418	0.00163141
16914478	EYA2	1.02178	8.81838e-09
16956591	STX19	1.00233	5.71475e-05
16774436	LINC00284	1.00133	5.01798e-06
16748227	KLRF1	0.986892	8.62345e-05
16777756	SLC46A3	0.986197	5.89515e-07
16949839	MUC20	0.985734	6.85344e-07
16975737	CNGA1	0.984502	4.30176e-05
16726081	RARRES3	0.972309	0.000372042
16889879	NRP2	0.970783	2.59459e-08
16707184	IFIT3	0.968129	5.73499e-09
17057478	IGFBP3	0.967857	9.17761e-12
17011279	PRDM1	0.96643	1.30844e-06
17081447	ST3GAL1	0.962671	4.23618e-15
17114520	ARHGEF6	0.938224	0.0013644
17055501	AGR2	0.930495	0.00012549
16945870	TF	0.930175	0.00164718
16896859	LOC101929723	0.929674	4.71547e-05
17019864	CRISP2	0.929634	0.00532861
17055354	ETV1	0.928164	7.65945e-10
16798224	SNRPN	0.926312	5.56735e-05
16793750	SGPP1	0.92348	5.71275e-13
16944588	SLC15A2	0.920469	0.00257547
16711413	LOC105376382	0.907529	4.13969e-06
16671094	IVL	0.901829	2.71389e-05
16736674	MIR4694	0.898972	0.00613319
16887003	LOC105373723	0.894028	0.000530412
16805422	NR2F2	0.887389	7.75534e-06
17059551	SRI	0.88517	2.39629e-13
16755327	LOC102723340	0.882462	0.000707526
16972346	LINC01612	0.882319	0.000240945
17072104	SAMD12-AS1	0.879663	2.69094e-05
16707180	IFIT2	0.876784	2.39858e-05
17059771	SAMD9	0.872909	0.000513539
16867344	LRG1	0.864276	3.58523e-07
16676738	C4BPA	0.863726	5.28497e-05
16682487	IFFO2	0.862618	2.56485e-12
16986351	IQGAP2	0.860346	0.000498979
17012931	LOC102723649	0.855527	0.000397373
16824572	GPRC5B	0.847898	2.9118e-07
16984294	CARD6	0.846801	6.21308e-05
17059776	SAMD9L	0.846202	8.48866e-05
17112849	TCEAL6	0.835621	0.00994215
17048447	LOC105375401	0.835521	0.00635088
16722720	NAV2	0.832214	1.24229e-07
16885625	FAR2P2	0.830562	0.00720423
16665176	LOC105378744	0.829699	0.000289942
16908037	FN1	0.828386	6.0112e-07
17059828	TFPI2	0.827516	0.00249074
16697004	RNASEL	0.824119	0.00199559
16751190	METTL7A	0.822378	0.0013794
17105543	TCEAL2	0.821357	0.000299136
16721280	TRIM22	0.819551	1.48011e-05
17071620	MIR3151	0.812177	7.38978e-05
16700243	BTNL10	0.810978	0.000126499
17089525	LCN2	0.8091	0.00106608
16660038	PADI3	0.806852	2.78342e-05
16976798	RASSF6	0.80605	0.0025034
17103715	USP27X	0.803734	0.000658635
17079317	TP53INP1	0.802609	0.000254289
16784498	PELI2	0.80259	3.55059e-09
17052737	PIP	0.800465	0.00333412
16687737	PLPP3	0.796036	1.62964e-06
16781648	SLC39A2	0.795191	6.19745e-07
16748196	LOC374443	0.779289	1.26996e-07
17021116	LOC102724168	0.777688	0.00361973
16894735	RAD51AP2	0.774058	0.000939478
16703563	BAMBI	0.771391	4.62843e-09
17114209	RAP2C	0.770012	8.90273e-11
16891082	CYP27A1	0.765708	3.23451e-05
16676150	BTG2	0.76268	1.013e-09

## Sheet: 468 atRA down
Probe	Gene	logFC	P.Value
17024134	IL22RA2	-1.76722	3.45023e-06
16799315	THBS1	-1.62096	6.60278e-09
16764941	KRT5	-1.55833	9.6926e-08
17072052	AARD	-1.54203	3.98731e-09
17044193	LOC101927841	-1.48078	1.12704e-11
16702767	VIM	-1.3836	2.61996e-07
16991466	LOC105378239	-1.35335	1.0598e-06
17099703	MIR3689E	-1.15933	0.000315088
16844477	KRT10	-1.11859	2.1237e-05
17097661	TNC	-1.11264	7.22059e-11
16896576	LOC102723739	-1.10463	0.00510436
16773581	RNU6-82P	-1.09842	0.00562682
16725846	SCGB2A2	-1.08495	0.00140581
16780133	SLITRK6	-1.065	2.77682e-05
16779839	KCTD12	-1.05364	1.62541e-08
17070713	NECAB1	-1.04576	8.41043e-05
17099699	MIR3689B	-1.03884	8.01771e-06
17044199	SNORD93	-1.03772	1.56204e-08
17099701	MIR3689D2	-1.026	1.61281e-05
16819297	SLC12A3	-1.02103	1.99707e-06
16970404	FGF2	-1.01264	7.38761e-05
16695627	ADAMTS4	-1.00656	9.73904e-10
17099695	MIR3689A	-0.968973	7.76426e-05
16679435	EXO1	-0.954738	0.00240585
16760868	SLC2A3	-0.938885	3.42549e-06
16853028	LOC100505817	-0.924049	0.00879689
16997199	ENC1	-0.911798	1.20168e-10
17054243	PDGFA	-0.894533	2.29233e-09
17094496	MIR1299	-0.884836	2.82632e-05
16698816	PLXNA2	-0.877501	2.60991e-06
17115271	L1CAM	-0.874416	0.000136841
16713762	ANXA8	-0.867226	8.79963e-09
16704614	ANXA8	-0.859718	8.30405e-09
16802232	SMAD6	-0.858278	1.66145e-06
16716507	PPP1R3C	-0.848422	8.07189e-07
17087004	MIRLET7F1	-0.832839	0.00482678
16784333	SAMD4A	-0.826727	1.42741e-08
16682987	MIR1256	-0.825649	0.00142311
16851900	MAPRE2	-0.82238	0.00160746
17059323	SEMA3A	-0.81936	2.76178e-05
16940172	CCR2	-0.808633	0.000172832
16885135	INHBB	-0.800439	5.21805e-06
16940161	CCR3	-0.793079	0.000933972
17007851	LOC105375032	-0.788539	0.00167875
16902279	TFCP2L1	-0.787034	0.000220637
16779766	KLF12	-0.770674	1.0322e-05

## Sheet: 231 ALDH1A3 up
Probe	Gene	logFC	P.Value
16681827	DHRS3	3.28931	2.32258e-21
16938407	RARB	3.10296	5.68757e-25
16865782	RFPL4AL1	1.78526	9.47731e-10
16996146	ESM1	1.63753	5.50745e-07
16924268	NRIP1	1.58995	5.10106e-21
16815807	ATF7IP2	1.47054	2.26777e-08
16988228	ARL14EPL	1.45905	8.54751e-07
16833204	CCL2	1.3388	0.00023953
16901974	IL1A	1.26423	0.00112467
16775546	SCEL	1.26417	0.00464033
17103263	SSX1	1.22995	0.000520356
16669180	PTGFRN	1.16617	1.33443e-10
17024695	RAET1K	1.15769	0.00237939
16859205	UCA1	1.10209	5.12613e-07
16667702	VCAM1	1.08414	0.00022278
16696416	TNFSF18	1.07184	3.69525e-05
16903484	LOC105373682	1.01965	0.000261495
16695769	SH2D1B	1.00819	4.60804e-05
16775701	LOC105370288	0.97592	0.000193497
16681966	LOC105376762	0.974702	1.95163e-05
16947041	LOC105374160	0.96675	0.000931579
16967771	CXCL8	0.928515	0.000278407
17011939	FAM26F	0.909735	0.000122304
16824572	GPRC5B	0.880567	1.39644e-07
17099076	PTGES	0.855182	0.000714431
16740412	LTBP3	0.854696	3.5105e-09
17113448	IL13RA2	0.846785	0.00157832
16780432	LINC00456	0.832553	0.00541695
16732985	SLC37A2	0.829539	0.00209242
16889879	NRP2	0.811303	8.78833e-07
16911338	PLCB4	0.794174	0.000130238
16889003	LOC101927406	0.79084	0.000949233
17056861	AMPH	0.784975	1.29448e-06
17023148	MIR548B	0.774866	0.00254686
16972229	ANXA10	0.772393	0.000140112
17069173	LINC01602	0.76325	0.00835394
17002846	DUSP1	0.762671	3.31686e-05
16947034	AADACP1	0.761399	0.00876128

## Sheet: 231 ALDH1A3 down
Probe	Gene	logFC	P.Value
16853028	LOC100505817	-1.10109	0.00218736
16861596	LOC644554	-0.909457	6.96307e-06
16852871	SERPINB2	-0.859366	0.000659259
16992524	LOC105377732	-0.832849	0.000276105
17006403	DDR1	-0.796264	0.000853426
17013104	LOC105378029	-0.793495	0.00405299
16943165	OR5H2	-0.792024	0.00143794
16761523	TAS2R43	-0.787349	0.00994111

## Sheet: 468 ALDH1A3 up
Probe	Gene	logFC	P.Value
16914478	EYA2	2.16013	1.42994e-17
16664406	CYP4Z1	1.67781	1.10753e-05
16664388	CYP4X1	1.67615	3.05421e-07
16962763	ATP13A5	1.66748	1.57692e-06
16738671	LOC283194	1.6616	1.54589e-07
17019877	CRISP3	1.55374	1.94148e-07
17019864	CRISP2	1.54863	1.8534e-05
16731010	COLCA2	1.51441	1.52926e-07
16686734	CYP4Z2P	1.49272	7.35403e-05
16693427	S100A7	1.43208	0.00191889
17094893	ALDH1A1	1.35996	1.42968e-05
16681827	DHRS3	1.3241	6.69997e-10
16855111	ZBTB7C	1.25497	3.15351e-07
16744240	COLCA1	1.24172	1.65673e-05
16891082	CYP27A1	1.24151	4.41077e-09
16711343	AKR1C2	1.23563	0.000166265
16709201	PDCD4	1.2279	0.00020141
16844604	KRTAP4-12	1.18684	0.00180761
16960922	RARRES1	1.18212	6.23554e-05
16757160	ALDH2	1.16879	5.67103e-11
16986632	CMYA5	1.14101	8.1352e-07
16671144	S100A7A	1.14042	9.12346e-05
16668111	KIAA1324	1.10938	4.19064e-05
16793790	MIR548H1	1.10586	0.000750008
16780481	SLC15A1	1.10444	8.08075e-07
16739746	HRASLS2	1.09417	5.26931e-07
17020059	GSTA2	1.07965	0.0068779
16941809	CACNA1D	1.0742	2.32869e-06
16797981	LOC101928818	1.06839	0.00106179
16821365	PLCG2	1.03252	3.17565e-05
16943467	NFKBIZ	1.03251	4.24319e-09
17114520	ARHGEF6	1.02812	0.000534205
17020103	GSTA4	1.0189	1.01337e-06
16765080	KRT4	1.00567	2.40809e-05
16688332	DIRAS3	0.997611	0.000210442
16757178	ALDH2	0.981184	0.0015222
16667530	PALMD	0.962687	0.00439237
16731773	TMPRSS4	0.928944	5.8163e-07
16726081	RARRES3	0.928891	0.000615651
16664359	CYP4B1	0.928427	0.000193551
16819233	MT1A	0.926904	0.00022713
16995848	SELENOP	0.922817	0.00567048
16793125	LOC105370503	0.922596	7.61759e-05
16784498	PELI2	0.898116	2.52784e-10
16732397	POU2F3	0.891945	4.64204e-05
16743432	SESN3	0.88647	0.000841552
16713762	ANXA8	0.885691	5.51963e-09
16952115	LOC105377029	0.878975	0.00318701
16998850	EPB41L4A	0.868585	5.07099e-05
17114382	FAM127C	0.866496	0.000213487
17018408	SPDEF	0.864493	6.74272e-06
16919547	SLPI	0.856958	0.000387537
16693286	TCHHL1	0.85239	0.00025908
16989736	EGR1	0.85176	0.0027715
16704614	ANXA8	0.850606	1.04891e-08
16852322	MAPK4	0.845912	2.45517e-05
16716918	BLNK	0.843252	0.000491899
16795908	CATSPERB	0.836	0.00265333
16781967	YME1L1	0.835582	0.00614276
17107825	CNGA2	0.82408	0.000247032
16943521	ZPLD1	0.821294	0.00114228
16943490	LOC152225	0.808059	1.07006e-05
17049064	AZGP1P1	0.806534	0.000143038
17081106	GSDMC	0.798156	0.00018142
17105862	NRK	0.796138	6.45008e-06
16702007	AKR1C3	0.787079	0.00135755
17095739	MIR3910-2	0.770921	0.000623067
16691368	LOC105378920	0.766805	0.00272083
17097046	C9orf152	0.766231	0.00124615
16871235	CEBPA	0.765237	2.2471e-05
16870087	CPAMD8	0.764936	1.90176e-06
16872796	CXCL17	0.764783	0.00291729

## Sheet: 468 ALDH1A3 down
Probe	Gene	logFC	P.Value
16852812	SERPINB5	-1.71475	3.72223e-09
16984010	IL7R	-1.7115	9.49334e-09
16967843	EREG	-1.67239	4.39106e-07
17048450	GNG11	-1.48776	4.12487e-10
16711322	LOC105376374	-1.43629	3.96841e-09
16740630	FOSL1	-1.40778	7.29592e-08
16776530	LINC00431	-1.37069	1.29012e-05
17043294	FSCN1	-1.34657	1.34745e-08
16888578	GULP1	-1.28938	1.24719e-09
17118411	LOC100132154	-1.287	0.000166219
17062211	LVCAT5	-1.26454	2.86258e-05
17022139	BVES	-1.24212	1.25617e-05
16897834	EFEMP1	-1.22835	4.58012e-16
16781083	LOC105370364	-1.22404	0.00155967
17046407	ZNF727	-1.21559	9.0664e-05
16799315	THBS1	-1.2016	2.38638e-06
17113448	IL13RA2	-1.18669	2.9007e-05
17096904	CTNNAL1	-1.16369	9.80909e-08
16967863	AREG	-1.13638	5.07946e-06
16854437	CDH2	-1.11914	2.85041e-09
16696416	TNFSF18	-1.11144	2.18552e-05
16754729	ACSS3	-1.10574	8.19575e-06
17105269	FAM133A	-1.07612	5.12921e-07
17097072	SVEP1	-1.07458	1.00329e-09
16977868	ABCG2	-1.05798	8.80147e-06
16852858	SERPINB7	-1.04572	5.46749e-07
16917373	FLRT3	-1.03197	0.00444502
17044199	SNORD93	-1.01759	2.37425e-08
16705089	BICC1	-0.995184	7.69693e-07
17056426	PDE1C	-0.994199	7.49879e-06
17021831	GPR63	-0.986078	0.000407033
16878616	CLIP4	-0.982967	3.57383e-07
17050578	CAV1	-0.980764	5.14599e-06
16780133	SLITRK6	-0.973105	9.62135e-05
16854540	B4GALT6	-0.970696	8.19656e-07
16967853	AREG	-0.936199	8.2524e-06
16962632	P3H2	-0.92056	0.000262829
16701049	RGS7	-0.900332	4.75206e-05
16675036	LOC102724897	-0.896707	0.00761315
16691023	SLC16A1	-0.896341	0.00030751
16738704	OR5A2	-0.89348	0.00448657
16824046	CPPED1	-0.887689	4.81035e-09
16984730	FST	-0.885671	8.64299e-05
17080648	HAS2	-0.875029	0.000544978
16859795	GDF15	-0.874697	1.2168e-07
16949537	TP63	-0.870885	1.593e-05
16938527	RBMS3	-0.865449	0.000169737
17044193	LOC101927841	-0.86286	1.61074e-06
16745563	CLMP	-0.862158	1.84388e-07
16760868	SLC2A3	-0.849189	1.69192e-05
16978054	UNC5C	-0.846542	1.22746e-07
16705011	DKK1	-0.846042	0.00305143
16734886	OR51B5	-0.842375	3.58445e-05
16968765	HERC5	-0.836112	5.43228e-07
16909021	SERPINE2	-0.831776	6.53822e-07
16761877	EPS8	-0.82859	3.27881e-08
16970404	FGF2	-0.823602	0.000843459
16780317	CLDN10-AS1	-0.808209	0.000451209
16979875	PCDH18	-0.803692	0.00121629
17048447	LOC105375401	-0.803296	0.00844282
17078995	LOC105375635	-0.803264	0.00186186
16906615	SDPR	-0.800774	3.2354e-06
17116338	CDY2A	-0.798339	0.00114336
16712292	HACD1	-0.795299	1.09367e-07
16679757	OR2AJ1	-0.790158	0.000302122
16998097	NR2F1-AS1	-0.789077	7.01101e-08
16990203	VTRNA1-3	-0.78685	4.89461e-05
16812738	HDGFRP3	-0.786689	1.38187e-05
17022150	POPDC3	-0.784818	4.72979e-09
17015152	LOC100507194	-0.781568	0.00500454
16891494	LOC105373888	-0.78088	0.000363789
16909319	DNER	-0.780673	0.00215699
17115271	L1CAM	-0.7799	0.000524856
16887237	DHRS9	-0.776366	0.000177116
16756286	C12orf75	-0.775471	5.89126e-05
17012313	NCOA7	-0.775029	2.36737e-07
16769569	NUAK1	-0.773887	0.000617048
16982454	MGC39584	-0.772958	0.00564502
16906352	COL5A2	-0.770872	0.000753179
17050797	CPED1	-0.769724	0.00149935
16998309	ELL2	-0.768258	1.58228e-06
17059323	SEMA3A	-0.765906	7.08312e-05
16889958	ZDBF2	-0.764657	0.00204839
16841561	PMP22	-0.762227	6.50973e-09
16902933	LYPD1	-0.761799	0.00108366
16904324	FAP	-0.760542	0.000320382
